# Supplementary material for: Cohesin SMC1β promotes closed chromatin and controls TERRA expression at spermatocyte telomeres
Source: Life Sci Alliance. 2023 May 9;6(7):e202201798. doi: 10.26508/lsa.202201798 (PMC10172765; doi:10.26508/lsa.202201798)
Supplement: Supplementary file 1 [file LSA-2022-01798_SdataFS1.xlsx]

## Sheet: Sheet 1
Supp_Figure 1A
	SMC1β+/+_Spleen		SMC1β+/+_Testis
m2q	1	1	11.96	9.24
m5q	1	1	3.758	4.95
m11q	1	1	11.672	9.85
m18q	1	1	5.8766	7.25
Spo11	1	1	3590.53	5689.9
Swap70	1	1	0.016516	0.038516
Def6	1	1	0.012834	0.048516
