# Supplementary material for: Cohesin SMC1β promotes closed chromatin and controls TERRA expression at spermatocyte telomeres
Source: Life Sci Alliance. 2023 May 9;6(7):e202201798. doi: 10.26508/lsa.202201798 (PMC10172765; doi:10.26508/lsa.202201798)
Supplement: Supplementary file 2 [file LSA-2022-01798_SdataF1.xlsx]

## Sheet: Sheet1
Figure 1A
		SMC1β+/+		SMC1β-/-		SMC1β-/-,1a
Chromosome		Mean	SD	Mean	SD	Mean	SD
m2q	Oligo dT	1	0.08534	12.9657	0.507	21.845	51.149
	TERRA	0.203331	0.03974	12.5245	0.88719	14.5189	0.249
m5q	Oligo dT	1	0.22543	17.726	2.6526	17.87	2.061
	TERRA	1.08269	0.126	22.3759	3.4007	39.99	1.4689
m11q	Oligo dT	1	0.0367	3.17955	0.586	3.654	0.11636
	TERRA	0.2027	0.0289	4.709	0.436	9.11	0.7782
m18q	Oligo dT	1	0.17747	1.32282	0.0259	2.26309	0.2313
	TERRA	0.051833	0.0091	1.30499	0.189165	2.01976	0.390716
Spo11	Oligo dT	1	0.193447	0.6004	0.09265	1.15	0.01133
	TERRA	1.1e-05	3.4e-05	3.6e-05	3.98e-06	2.69e-07	1.38e-07
Smc1b	Oligo dT	1	0.06113	9.49e-07	8.7e-07	5.7e-07	1.5e-06
	TERRA	1e-05	0.00027	3.2e-05	3e-06	4.2e-06	2e-07
Figure 1B
	SMC1β+/+		SMC1β-/-
m2q	1	1	2.3214	2.378
m5q	1	1	16.7955	24.0003
m11q	1	1	9.57	12.7727
m18q	1	1	46.86	74.026
PAR TERRA	1	1	28.24	22.85
Spo11	1	1	1.672	1.874
Smc1b	1	1	0.00213729	4.5e-05
