# Supplementary material for: Cohesin SMC1β promotes closed chromatin and controls TERRA expression at spermatocyte telomeres
Source: Life Sci Alliance. 2023 May 9;6(7):e202201798. doi: 10.26508/lsa.202201798 (PMC10172765; doi:10.26508/lsa.202201798)
Supplement: Supplementary file 3 [file LSA-2022-01798_SdataFS2.zip]

Archive with 6 entries (5 files):
- Figure 2 Suppl. /
- __MACOSX/._Figure 2 Suppl. 
- Figure 2 Suppl. /Oocyte TERRA .xlsx
- __MACOSX/Figure 2 Suppl. /._Oocyte TERRA .xlsx
- Figure 2 Suppl. /Oocyte qPCR relative fold change.xlsx
- __MACOSX/Figure 2 Suppl. /._Oocyte qPCR relative fold change.xlsx
