# Supplementary material for: Cohesin SMC1β promotes closed chromatin and controls TERRA expression at spermatocyte telomeres
Source: Life Sci Alliance. 2023 May 9;6(7):e202201798. doi: 10.26508/lsa.202201798 (PMC10172765; doi:10.26508/lsa.202201798)
Supplement: Supplementary file 3 [file LSA-2022-01798_SdataFS2.zip › Figure 2 Suppl. /Oocyte TERRA .xlsx]

## Sheet: Chr 2
2020-10-23
Sample	HKG	CT 1	CT 2	CT 3	Avg.
KO1 OO	B-act	26.1786	26.2467	26.137	26.1874
KO2 OO	B-act	25.2006	25.2819	25.0502	25.1776
WT OO	B-act	25.8233	25.9266		25.875
Sample	GOI	CT 1	CT 2	CT 3	Avg.	Delta Ct	DD Ct	2^-DD Ct
KO1 OO	Chr 2	30.7659	30.7484		30.7571	4.56968	-4.62694	24.7086
KO2 OO	Chr 2		31.145	31.0919	31.1185	5.94088	-3.25574	9.55161
WT OO	Chr 2	36.2967	33.8465		35.0716	9.19662	0	1
2020-10-30
Sample	HKG	CT 1	CT 2	CT 3	Avg.
KO OO	B-act	24.5154	24.491		24.5032
WT OO	B-act	25.2625	25.1629		25.2127
Sample	GOI	CT 1	CT 2	CT 3	Avg.	Delta Ct	DD Ct	2^-DD Ct
KO OO	Chr 2	31.9532	31.9425		31.9478	7.44463	-1.76952	3.41
WT OO	Chr 2	34.2341	34.6196		34.4269	9.21416	0	1
2020-11-02
Sample	HKG	CT 1	CT 2	CT 3	Avg.
KO OO	B-act	30.73	31.3441	29.2444	30.4395
WT OO	B-act	25.6464	25.1612	24.8085	25.2054
Sample	GOI	CT 1	CT 2	CT 3	Avg.	Delta Ct	DD Ct	2^-DD Ct
KO OO	Chr2	35.2149	34.9593		35.0871	4.64756	-2.56359	5.91179
WT OO	Chr2	31.9739	32.8592		32.4165	7.21115	0	1
2020-11-12
Sample	HKG	CT 1	CT 2	CT 3	Avg.						Sample	HKG	CT 1	CT 2	CT 3	Avg.
KO1 OO	B-act	28.4552	28.5789		28.5171						KO2 OO	B-act	28.4552	28.5789		28.5171
WT1 OO	B-act	31.1527	34.4397	27.4878	31.0267						WT2 OO	B-act	25.0551	25.0029		25.029
Sample	GOI	CT 1	CT 2	CT 3	Avg.	Delta Ct	DD Ct	2^-DD Ct			Sample	GOI	CT 1	CT 2	CT 3	Avg.	Delta Ct	DD Ct	2^-DD Ct
KO1 OO	Chr2	32.5132	32.387		32.4501	3.93304	-3.47677	11.133			KO2 OO	Chr2	32.5132	32.387		32.4501	3.93304	-3.90928	15.0248
WT1 OO	Chr2	38.8331	38.04		38.4366	7.40981	0	1			WT2 OO	Chr2	33.2733	32.4693		32.8713	7.84232	0	1
2020-12-02
Sample	HKG	CT 1	CT 2	CT 3	Avg.						Sample	HKG	CT 1	CT 2	CT 3	Avg.
KO1 OO	B-act	27.0213	27.0042		27.0127						KO2 OO	B-act	23.8358	23.2492	23.1142	23.3997
WT1 OO	B-act	27.0237	26.7733	26.4119	26.7363						WT2 OO	B-act	24.1131	23.8958		24.0044
Sample	GOI	CT 1	CT 2	CT 3	Avg.	Delta Ct	DD Ct	2^-DD Ct			Sample	GOI	CT 1	CT 2	CT 3	Avg.	Delta Ct	DD Ct	2^-DD Ct
KO1 OO	Chr2	34.8523	31.1525		33.0024	5.98968	-0.663031	1.58341			KO2 OO	Chr2	28.9287	29.2283		29.0785	5.67877	0.624544	0.648625
WT1 OO	Chr2	30.9109	36.2304	33.0257	33.389	6.65271	0	1			WT2 OO	Chr2	29.4191	28.6983		29.0587	5.05423	0	1

## Sheet: Chr 3
2020-10-23
Sample	HKG	CT 1	CT 2	CT 3	Avg.
KO OO	B-act	26.1786	26.2467	26.137	26.1874
WT OO	B-act	25.8233	25.9266	25.5937	25.7812
Sample	GOI	CT 1	CT 2	CT 3	Avg.	Delta Ct	DD Ct	2^-DD Ct
KO OO	Chr3	25.4501		25.4335	25.4418	-0.745684	-1.22427	2.33637
WT OO	Chr3	26.1636	26.4284	26.1873	26.2598	0.478588	0	1
2020-10-30
Sample	HKG	CT 1	CT 2	CT 3	Avg.
KO OO	B-act	24.491	24.5154		24.5032
WT OO	B-act	25.2625	25.1629		25.2127
Sample	GOI	CT 1	CT 2	CT 3	Avg.	Delta Ct	DD Ct	2^-DD Ct
KO OO	Chr3	24.6719		24.287	24.4794	-0.0237794	-2.56172	5.90411
WT OO	Chr3	27.3367	28.1645		27.7506	2.53794	0	1
2020-11-02
Sample	HKG	CT 1	CT 2	CT 3	Avg.
KO OO	B-act	30.73	31.3441	29.2444	30.4395
WT OO	B-act	25.6464	25.1612	24.8085	25.2054
Sample	GOI	CT 1	CT 2	CT 3	Avg.	Delta Ct	DD Ct	2^-DD Ct
KO OO	Chr3	30.0805	29.4549		29.7677	-0.671861	-1.78806	3.45351
WT OO	Chr3	26.5717	26.2009	26.1921	26.3216	1.1162	0	1
2020-11-12
Sample	HKG	CT 1	CT 2	CT 3	Avg.
KO1 OO	B-act	28.4552	28.5789		28.5171
WT1 OO	B-act	31.1527	34.4397	27.4878	31.0267
Sample	GOI	CT 1	CT 2	CT 3	Avg.	Delta Ct	DD Ct	2^-DD Ct
KO1 OO	Chr3	26.388	26.138		26.263	-2.25406	-1.10384	2.14926
WT1 OO	Chr3	28.9248	29.3669	31.3378	29.8765	-1.15022	0	1
Sample	HKG	CT 1	CT 2	CT 3	Avg.
KO2 OO	B-act	28.4552	28.5789		28.5171
WT2 OO	B-act	25.0551	25.0029		25.029
Sample	GOI	CT 1	CT 2	CT 3	Avg.	Delta Ct	DD Ct	2^-DD Ct
KO2 OO	Chr3	26.388	26.138		26.263	-2.25406	-3.96254	15.59
WT2 OO	Chr3	26.8189	26.6561		26.7375	1.70849	0	1
2020-12-02
Sample	HKG	CT 1	CT 2	CT 3	Avg.
KO1 OO	B-act	27.0213	27.0042		27.0127
WT1 OO	B-act	27.0237	26.7733	26.4119	26.7363
Sample	GOI	CT 1	CT 2	CT 3	Avg.	Delta Ct	DD Ct	2^-DD Ct
KO1 OO	Chr3	30.8223	30.7061		30.7642	3.75148	-0.584716	1.49974
WT1 OO	Chr3	31.1212	31.1784	30.918	31.0725	4.3362	0	1
2023-04-14
Sample	HKG	CT 1	CT 2	CT 3	Avg.
KO OT	bact	28.5	32.14	30.2	30.28
WT	bact	31.05	26.54	29.14	28.91
Sample	GOI	CT 1	CT 2	CT 3	Avg.	Delta Ct	DD Ct	2^-DD Ct
KO OT	Chr 3	30.81	31.29		31.05	0.77	-0.535	1.44894
WT	CHr 3	30.42	30.01		30.215	1.305	0	1

## Sheet: Chr 5
2020-10-23
Sample	HKG	CT 1	CT 2	CT 3	Avg.
KO1 OO	B-act	26.1786	26.2467	26.137	26.1874
KO2 OO	B-act	25.2006	25.2819	25.0502	25.1776
WT OO	B-act	25.8233	25.9266	25.5937	25.7812
Sample	GOI	CT 1	CT 2	CT 3	Avg.	Delta Ct	DD Ct	2^-DD Ct
KO1 OO	Chr5	34.598	32.518		33.558	7.37055	0.637862	0.642665
KO2 OO	Chr5	33.1566	32.4186		32.7876	7.60999	0.877305	0.544383
WT OO	Chr5	32.1587	32.8691		32.5139	6.73269	0	1
2020-10-30
Sample	HKG	CT 1	CT 2	CT 3	Avg.
KO OO	B-act	24.5154	24.491		24.5032
WT OO	B-act	25.2625	25.1629		25.2127
Sample	GOI	CT 1	CT 2	CT 3	Avg.	Delta Ct	DD Ct	2^-DD Ct
KO OO	Chr5	33.7603	33.3624		33.5614	9.05814	1.05931	0.479861
WT OO	Chr5	33.2446	33.1785		33.2115	7.99883	0	1
2020-11-02
Sample	HKG	CT 1	CT 2	CT 3	Avg.
KO OO	B-act	30.73	31.3441	29.2444	30.4395
WT OO	B-act	25.6464	25.1612	24.8085	25.2054
Sample	GOI	CT 1	CT 2	CT 3	Avg.	Delta Ct	DD Ct	2^-DD Ct
KO OO	Chr5	33.3452	33.1941		33.2696	2.83012	-4.12782	17.4822
WT OO	Chr5	32.3485	31.9782		32.1633	6.95793	0	1
2020-11-12
Sample	HKG	CT 1	CT 2	CT 3	Avg.						Sample	HKG	CT 1	CT 2	CT 3	Avg.
KO1 OO	B-act	28.4552	28.5789		28.5171						KO2 OO	B-act	28.4552	28.5789		28.5171
WT1 OO	B-act	31.1527	34.4397	27.4878	31.0267						WT2 OO	B-act	25.0551	25.0029		25.029
Sample	GOI	CT 1	CT 2	CT 3	Avg.	Delta Ct	DD Ct	2^-DD Ct			Sample	GOI	CT 1	CT 2	CT 3	Avg.	Delta Ct	DD Ct	2^-DD Ct
KO1 OO	Chr5	32.5843	30.5121		31.5482	3.03116	-0.485839	1.4004			KO2 OO	Chr5	32.5843	30.5121		31.5482	3.03116	-4.56438	23.6601
WT1 OO	Chr5	34.2385	34.849		34.5437	3.517	0	1			WT2 OO	Chr5	32.7298	33.5752	31.5686	32.6245	7.59554	0	1
2020-12-02
Sample	HKG	CT 1	CT 2	CT 3	Avg.							Sample	HKG	CT 1	CT 2	CT 3	Avg.
KO1 OO	B-act	27.0213	27.0042		27.0127							KO2 OO	B-act	23.8358	23.2492	23.1142	23.3997
WT1 OO	B-act	27.0237	26.7733	26.4119	26.7363							WT2 OO	B-act	24.1131	23.8958		24.0044
Sample	GOI	CT 1	CT 2	CT 3	Avg.	Delta Ct	DD Ct	2^-DD Ct				Sample	GOI	CT 1	CT 2	CT 3	Avg.	Delta Ct	DD Ct	2^-DD Ct
KO1 OO	Chr5	31.6455	31.6629		31.6542	4.64151	-1.85014	3.60535				KO2 OO	Chr5	32.2933	32.1709		32.2321	8.83241	1.93569	0.261396
WT1 OO	Chr5	33.2279			33.2279	6.49165	0	1				WT2 OO	Chr5	31.2307	30.5716		30.9012	6.89672	0	1
2023-04-14
Sample	HKG	CT 1	CT 2	CT 3	Avg.
KO OT	bact	28.5	32.14	30.2	30.28
WT	bact	26.54	29.14	31.05	28.91
Sample	GOI	CT 1	CT 2	CT 3	Avg.	Delta Ct	DD Ct	2^-DD Ct
KO OT	ch 5	32.19			32.19	1.91	-3.06	8.33973
WT	ch 5	33.88			33.88	4.97	0	1

## Sheet: PAR
2020-10-23
Sample	HKG	CT 1	CT 2	CT 3	Avg.
KO OO	B-act	26.1786	26.2467	26.137	26.1874
WT OO	B-act	25.8233	25.9266	25.5937	25.7812
Sample	GOI	CT 1	CT 2	CT 3	Avg.	Delta Ct	DD Ct	2^-DD Ct
KO OO	PAR	29.3347	29.1425		29.2386	3.05114	-1.71235	3.27695
WT OO	PAR	30.5346	30.5548		30.5447	4.7635	0	1
2020-10-30
Sample	HKG	CT 1	CT 2	CT 3	Avg.
KO OO	B-act	24.5154	24.491		24.5032
WT OO	B-act	25.2625	25.1629		25.2127
Sample	GOI	CT 1	CT 2	CT 3	Avg.	Delta Ct	DD Ct	2^-DD Ct
KO OO	PAR	29.0527	28.3547	27.8527	28.4201	3.91684	-2.11373	4.32807
WT OO	PAR		31.826	30.6605	31.2433	6.03057	0	1
2020-11-02
Sample	HKG	CT 1	CT 2	CT 3	Avg.
KO OO	B-act	30.73	31.3441	29.2444	30.4395
WT OO	B-act	25.6464	25.1612	24.8085	25.2054
Sample	GOI	CT 1	CT 2	CT 3	Avg.	Delta Ct	DD Ct	2^-DD Ct
KO OO	par	34.1711	31.6248		32.8979	2.45842	-1.30047	2.46308
WT OO	par	28.6446	29.1644	29.0837	28.9643	3.75889	0	1
2020-11-12
KO1 OO	B-act	28.4552	28.5789		28.5171
WT1 OO	B-act	31.1527	34.4397	27.4878	31.0267
Sample	GOI	CT 1	CT 2	CT 3	Avg.	Delta Ct	DD Ct	2^-DD Ct
KO1 OO	par	28.8235	28.8502	28.4027	28.6922	0.175096	0.56291	0.676935
WT1 OO	par	29.3498	31.928		30.6389	-0.387813	0	1
KO2 OO	B-act	28.4552	28.5789		28.5171
WT2 OO	B-act	25.0551	25.0029		25.029
Sample	GOI	CT 1	CT 2	CT 3	Avg.	Delta Ct	DD Ct	2^-DD Ct
KO2 OO	par	28.8235	28.8502	28.4027	28.6922	0.175096	-5.04448	33.002
WT2 OO	par	30.1639	31.2892	29.2926	30.2486	5.21958	0	1
2020-12-02
Sample	HKG	CT 1	CT 2	CT 3	Avg.					Sample	HKG	CT 1	CT 2	CT 3	Avg.
KO1 OO	B-act	27.0213	27.0042		27.0127					KO2 OO	B-act	23.8358	23.2492	23.1142	23.3997
WT1 OO	B-act	27.0237	26.7733	26.4119	26.7363					WT2 OO	B-act	24.1131	23.8958		24.0044
Sample	GOI	CT 1	CT 2	CT 3	Avg.	Delta Ct	DD Ct	2^-DD Ct		Sample	GOI	CT 1	CT 2	CT 3	Avg.	Delta Ct	DD Ct	2^-DD Ct
KO1 OO	par	26.7839	26.89		26.8369	-0.175818	-0.439085	1.35574		KO2 OO	par	26.9288	26.5667		26.7478	3.34802	0.86064	0.550708
WT1 OO	par	27.0948	26.9043		26.9996	0.263267	0	1		WT2 OO	par	26.2907	26.7561	26.4286	26.4918	2.48738	0	1
2023-04-14
Sample	HKG	CT 1	CT 2	CT 3	Avg.
KO OT	bact	28.5	32.14	30.2	30.28
WT	bact	26.54	29.14	31.05	28.91
Sample	GOI	CT 1	CT 2	CT 3	Avg.	Delta Ct	DD Ct	2^-DD Ct
KO OT	par	34.29	35.05		34.67	4.39	3.265	0.104025
WT	par	30.88	29.19		30.035	1.125	0	1

## Sheet: Chr 8
2020-11-12
Sample	HKG	CT 1	CT 2	CT 3	Avg.							Sample	HKG	CT 1	CT 2	CT 3	Avg.
KO1 OO	B-act	28.4552	28.5789		28.5171							KO2 OO	B-act	28.4552	28.5789		28.5171
WT1 OO	B-act	31.1527	34.4397	27.4878	31.0267							WT2 OO	B-act	25.0551	25.0029		25.029
Sample	GOI	CT 1	CT 2	CT 3	Avg.	Delta Ct	DD Ct	2^-DD Ct				Sample	GOI	CT 1	CT 2	CT 3	Avg.	Delta Ct	DD Ct	2^-DD Ct
KO1 OO	Chr8	33.8222	33.5028		33.6625	5.14544	0.879748	0.543462				KO2 OO	Chr8	33.8222	33.5028		33.6625	5.14544	-2.62019	6.14831
WT1 OO	Chr8	35.4521	33.696	36.7292	35.2924	4.2657	0	1				WT2 OO	Chr8	32.5801	33.0092		32.7946	7.76563	0	1
2020-12-02
Sample	HKG	CT 1	CT 2	CT 3	Avg.							Sample	HKG	CT 1	CT 2	CT 3	Avg.
KO1 OO	B-act	27.0213	27.0042		27.0127							KO2 OO	B-act	23.8358	23.2492	23.1142	23.3997
WT1 OO	B-act	27.0237	26.7733	26.4119	26.7363							WT2 OO	B-act	24.1131	23.8958		24.0044
Sample	GOI	CT 1	CT 2	CT 3	Avg.	Delta Ct	DD Ct	2^-DD Ct				Sample	GOI	CT 1	CT 2	CT 3	Avg.	Delta Ct	DD Ct	2^-DD Ct
KO1 OO	Chr8	30.0761	30.7676		30.4219	3.40912	-1.13283	2.19289				KO2 OO	Chr8	31.5181	31.2672		31.3926	7.9929	1.82766	0.28172
WT1 OO	Chr8	31.1784	31.3781		31.2782	4.54196	0	1				WT2 OO	Chr8	30.3322	30.0071		30.1697	6.16523	0	1
2023-04-14
Sample	HKG	CT 1	CT 2	CT 3	Avg.
KO OT	bact	28.5	32.14	30.2	30.28
WT	bact	26.54	29.14	31.05	28.91
Sample	GOI	CT 1	CT 2	CT 3	Avg.	Delta Ct	DD Ct	2^-DD Ct
KO OT	ch 8	35.31			35.31	5.03	1.005	0.49827
WT	ch 8	32.12	33.75		32.935	4.025	0	1
