# Supplementary material for: Cohesin SMC1β promotes closed chromatin and controls TERRA expression at spermatocyte telomeres
Source: Life Sci Alliance. 2023 May 9;6(7):e202201798. doi: 10.26508/lsa.202201798 (PMC10172765; doi:10.26508/lsa.202201798)
Supplement: Supplementary file 3 [file LSA-2022-01798_SdataFS2.zip › Figure 2 Suppl. /Oocyte qPCR relative fold change.xlsx]

## Sheet: Spermatocyte ch 3
Smc1β+/+	Smc1β-/-		Relative fold change with normalised WT
1	3.44
1	5.98016
1	6.37589		Spermatocyte ch 3

## Sheet: Adult oocytes Ch 2
Smc1β+/+	Smc1β-/-
1	24.71		Oocyte adult Ch 2
1	9.55
1	3.41
1	5.91
1	11.13
1	15.02
1	1.58
1	0.65

## Sheet: Adult oocytes Ch 3
Smc1β+/+	Smc1β-/-
1	2.34		Oocyte adult Ch 3
1	5.9
1	3.45
1	2.15
1	15.59
1	1.5
1	1.45

## Sheet: Adult ocytes Ch 5
Smc1β+/+	Smc1β-/-
1	0.64
1	0.48		Oocyte adult Ch 5
1	0.54
1	1.4
1	23.66
1	3.61
1	0.26
1	17.48
1	8.34

## Sheet: Adult ch oocytes 8
Smc1β+/+	Smc1β-/-
1	0.54
1	6.15		Oocyte adult Ch 8
1	2.19
1	0.28
1	0.5

## Sheet: Adult oocytes par
Smc1β+/+	Smc1β-/-
1	2.46
1	3.28		Oocyte adult Ch 2	par
1	4.33
1	0.68
1	1.36
1	0.55
1	0.1

## Sheet: Embryo oocyte ch 2
Smc1β+/+	Smc1β-/-
1	0.85
1	1.75		Embryo oocyte ch 2
1	1.92
1	0.99
1	0.96
1*	128.59*

## Sheet: Embryo oocyte ch 3
Smc1β+/+	Smc1β-/-
1	1.47
1	2.19
1	4.5
1	2.98			Embryo oocyte ch 3
1	1.79
1	1

## Sheet: Embryo oocyte ch 5
Smc1β+/+	Smc1β-/-
1	0.64
1	0.22
1	3.65
1	2.33
1	1.09		Embryo oocyte ch 5
1	0.58

## Sheet: Embryo oocyte ch 8
Smc1β+/+	Smc1β-/-
1	0.58
1	0.23
1	2.11
1	12.08
1	0.85
1	1.1		Embryo oocyte ch 8

[truncated: 1 more sheets: Embryo oocyte par]
