# Supplementary material for: Cohesin SMC1β promotes closed chromatin and controls TERRA expression at spermatocyte telomeres
Source: Life Sci Alliance. 2023 May 9;6(7):e202201798. doi: 10.26508/lsa.202201798 (PMC10172765; doi:10.26508/lsa.202201798)
Supplement: Supplementary file 4 [file LSA-2022-01798_SdataF2.zip]

Archive with 19 entries (15 files):
- Figure 2/
- Figure 2/Fig 2A/
- __MACOSX/Figure 2/._Fig 2A
- Figure 2/.DS_Store
- __MACOSX/Figure 2/._.DS_Store
- Figure 2/Fig 2B/
- __MACOSX/Figure 2/._Fig 2B
- Figure 2/Fig 2C/
- __MACOSX/Figure 2/._Fig 2C
- Figure 2/Fig 2A/1b-:-1a(c2+c3).TIF
- __MACOSX/Figure 2/Fig 2A/._1b-:-1a(c2+c3).TIF
- Figure 2/Fig 2A/1b -:-(c2+c3).TIF
- __MACOSX/Figure 2/Fig 2A/._1b -:-(c2+c3).TIF
- Figure 2/Fig 2A/1b+:+ uncropped(c2+c3).TIF
- __MACOSX/Figure 2/Fig 2A/._1b+:+ uncropped(c2+c3).TIF
- Figure 2/Fig 2B/No of TERRA foci.csv
- __MACOSX/Figure 2/Fig 2B/._No of TERRA foci.csv
- Figure 2/Fig 2C/Total TERRA intensity.csv
- __MACOSX/Figure 2/Fig 2C/._Total TERRA intensity.csv
