# Supplementary material for: Cohesin SMC1β promotes closed chromatin and controls TERRA expression at spermatocyte telomeres
Source: Life Sci Alliance. 2023 May 9;6(7):e202201798. doi: 10.26508/lsa.202201798 (PMC10172765; doi:10.26508/lsa.202201798)
Supplement: Supplementary file 4 [file LSA-2022-01798_SdataF2.zip › Figure 2/Fig 2B/No of TERRA foci.csv]

Smc1β+/+	Smc1β-/-	Smc1β-/-	1α
39.0	48.0	43.0
42.0	44.0	45.0
39.0	44.0	45.0
42.0	45.0	44.0
41.0	49.0	49.0
39.0	46.0	47.0
40.0	45.0	46.0
41.0	46.0	50.0
41.0	49.0	48.0
39.0	47.0	45.0
40.0	53.0	47.0
41.0	44.0	50.0
40.0	50.0	47.0
41.0	49.0	46.0
41.0	49.0	46.0
41.0	49.0	49.0
41.0	53.0	46.0
42.0	46.0	45.0
41.0	47.0	47.0
39.0	47.0	50.0
42.0	46.0	51.0
41.0	45.0	45.0
41.0	44.0	52.0
41.0	51.0	39.0
42.0	46.0	47.0
41.0	44.0	52.0
41.0	41.0	43.0
41.0	41.0	44.0
41.0	45.0	45.0
40.0	45.0	42.0
41.0	46.0	40.0
43.0	47.0	50.0
41.0	45.0	45.0
41.0	44.0	50.0
41.0	43.0	43.0
42.0	52.0	46.0
41.0	48.0	39.0
41.0	48.0	47.0
39.0	44.0	44.0
41.0	45.0	46.0
41.0	45.0	48.0
41.0	46.0	50.0
41.0	51.0	60.0
40.0	44.0	46.0
40.0	43.0	53.0
41.0	42.0	42.0
41.0	48.0	45.0
41.0	52.0	45.0
40.0	44.0	50.0
40.0	45.0	39.0
41.0	44.0	38.0
41.0	48.0	55.0
42.0	48.0	45.0
41.0	48.0	45.0
41.0	46.0	48.0
41.0	47.0	44.0
41.0	47.0	46.0
41.0	47.0	46.0
40.0	50.0	45.0
40.0	50.0	47.0
42.0	58.0	43.0
41.0	47.0	45.0
41.0	50.0	44.0
41.0		46.0
		46.0
