# Supplementary material for: Cohesin SMC1β promotes closed chromatin and controls TERRA expression at spermatocyte telomeres
Source: Life Sci Alliance. 2023 May 9;6(7):e202201798. doi: 10.26508/lsa.202201798 (PMC10172765; doi:10.26508/lsa.202201798)
Supplement: Supplementary file 4 [file LSA-2022-01798_SdataF2.zip › Figure 2/Fig 2C/Total TERRA intensity.csv]

Smc1β+/+	Smc1β-/-	Smc1β-/-	1α
4.873	11.050	26.112
8.069	5.236	20.434
5.825	10.653	4.261
4.431	6.018	15.504
5.372	3.559	43.667
1.881	43.418	39.111
4.363	16.807	7.242
3.536	9.418	14.019
2.992	8.398	21.533
8.421	10.721	31.189
18.723	45.764	1.054
8.375	2.584	8.874
6.313	24.605	3.003
4.703	11.560	5.338
4.930	2.765	11.832
6.392	4.046	12.161
4.601	24.095	46.081
5.814	20.819	3.117
6.664	21.567	6.007
3.797	26.905	11.367
3.683	3.967	18.643
3.933	6.913	1.451
3.332	8.602	15.017
2.618	8.205	34.170
7.831	16.445	24.797
15.459	37.876
20.094	8.511
5.701	8.976
2.131	26.905
2.369
