# Supplementary material for: Cohesin SMC1β promotes closed chromatin and controls TERRA expression at spermatocyte telomeres
Source: Life Sci Alliance. 2023 May 9;6(7):e202201798. doi: 10.26508/lsa.202201798 (PMC10172765; doi:10.26508/lsa.202201798)
Supplement: Supplementary file 5 [file LSA-2022-01798_SdataF3.zip]

Archive with 15 entries (13 files):
- Figure 3/
- __MACOSX/._Figure 3
- Figure 3/.DS_Store
- __MACOSX/Figure 3/._.DS_Store
- Figure 3/Figure 3C.xlsx
- __MACOSX/Figure 3/._Figure 3C.xlsx
- Figure 3/Figure 3A/
- Figure 3/Figure 3B.xlsx
- __MACOSX/Figure 3/._Figure 3B.xlsx
- Figure 3/Figure 3A/.DS_Store
- __MACOSX/Figure 3/Figure 3A/._.DS_Store
- Figure 3/Figure 3A/Smc1bko1a DNA TERRA FISH croped image.tif
- __MACOSX/Figure 3/Figure 3A/._Smc1bko1a DNA TERRA FISH croped image.tif
- Figure 3/Figure 3A/Smc1bko1a DNA TERRA FISH.tif
- __MACOSX/Figure 3/Figure 3A/._Smc1bko1a DNA TERRA FISH.tif
