# Supplementary material for: Cohesin SMC1β promotes closed chromatin and controls TERRA expression at spermatocyte telomeres
Source: Life Sci Alliance. 2023 May 9;6(7):e202201798. doi: 10.26508/lsa.202201798 (PMC10172765; doi:10.26508/lsa.202201798)
Supplement: Supplementary file 5 [file LSA-2022-01798_SdataF3.zip › Figure 3/Figure 3C.xlsx]

## Sheet: Total Intensity_Figure 3C
Figure 3C
Total D:ND RNA	Total D:ND DNA
1.51436	1.28126
1.82641	2.68408
2.41481	2.42776			Total Intensity	RNA FISH	DNA FISH
1.88137	1.79644
14.7393	6.59862			Minimum	0.6731	0.912
0.673096	1.54988			25% Percentile	1.558	1.483
5.96322	2.21107			Median	2.14	2.004
4.19052	0.912034			75% Percentile	4.571	3.587
1.26796	1.6425			Maximum	14.74	6.599
9.4933	6.29708
4.69745				Mean	3.476	2.74
1.87414				Std. Deviation	3.145	2.025
1.87917				Std. Error of Mean	0.5944	0.6403
2.12726
8.82367				Lower 95% CI of mean	2.256	1.292
2.15236				Upper 95% CI of mean	4.695	4.189
1.97206
1.41826
1.55008
0.760064
5.60461
5.21871
1.5807
3.08948
4.01628
2.81284
2.56136
1.21528
2.56136
1.21528

## Sheet: Area_Figure 3C
Figure 3C
Area D:ND RNA	Area D:ND DNA
1.8447	1.52485
1.64773	2.50085
12.0244	2.64483			Area	RNA FISH	DNA FISH
2.26282	1.71667
1.80682	1.31175			Minimum	0.6898	1.312
0.68984	1.81794			25% Percentile	1.546	1.562
1.34884	1.67236			Median	1.943	1.767
3.93269	5.22767			75% Percentile	3.337	2.609
4.44886				Maximum	12.02	5.228
8.125
2.22259				Mean	2.803	2.302
1.6561				Std. Deviation	2.504	1.269
0.719917				Std. Error of Mean	0.5008	0.4487
1.82018
1.59174				Lower 95% CI of mean	1.769	1.241
1.5				Upper 95% CI of mean	3.836	3.363
0.807339
1.94271
2.1282
4.75229
2.1093
2.7418
3.94366
2.65116
1.35088

## Sheet: Mean_Figure 3C
Figure 3C
Mean D:ND RNA	Mean D:ND DNA
1.83291	2.10035
0.990922	1.94046
2.22101	0.918612			Mean Intensity	RNA FISH	DNA FISH
1.06536	1.04685
1.04293	0.694883			Minimum	0.8891	0.6949
1.91741	1.21694			25% Percentile	1.037	0.9507
3.60906	2.50007			Median	1.215	1.24
2.09446	1.26317			75% Percentile	1.985	2.06
1.0577				Maximum	3.609	2.5
3.12707
1.90871				Mean	1.6	1.46
1.13324				Std. Deviation	0.7022	0.6403
1.83598				Std. Error of Mean	0.1404	0.2264
1.03077
0.889058				Lower 95% CI of mean	1.31	0.9249
1.96192				Upper 95% CI of mean	1.89	1.995
0.938903
2.02779
2.00896
1.09593
1.21481
1.02483
1.01646
1.16357
1.7985
