# Supplementary material for: Cohesin SMC1β promotes closed chromatin and controls TERRA expression at spermatocyte telomeres
Source: Life Sci Alliance. 2023 May 9;6(7):e202201798. doi: 10.26508/lsa.202201798 (PMC10172765; doi:10.26508/lsa.202201798)
Supplement: Supplementary file 5 [file LSA-2022-01798_SdataF3.zip › Figure 3/Figure 3B.xlsx]

## Sheet: Sheet1
Figure 3B
		RNA FISH		DNA FISH
	Mean	Max	Min	Mean	Max	Min
Total Intensity	3.476	14.86	1.26	2.74	7.65	1.87
Area	2.803	12.45	1.56	2.302	5.23	2.45
Mean Intensity	1.6	0.89	3.78	1.46	2.45	0.65
