# Supplementary material for: Cohesin SMC1β promotes closed chromatin and controls TERRA expression at spermatocyte telomeres
Source: Life Sci Alliance. 2023 May 9;6(7):e202201798. doi: 10.26508/lsa.202201798 (PMC10172765; doi:10.26508/lsa.202201798)
Supplement: Supplementary file 6 [file LSA-2022-01798_SdataFS3.zip]

Archive with 13 entries (11 files):
- Figure 3 Supplement/
- __MACOSX/._Figure 3 Supplement
- Figure 3 Supplement/Suppl Fig. 3A/
- Figure 3 Supplement/.DS_Store
- __MACOSX/Figure 3 Supplement/._.DS_Store
- Figure 3 Supplement/Suppl Fig. 3A/Smc1bko1a DNA TERRA FISH croped image copy.tif
- __MACOSX/Figure 3 Supplement/Suppl Fig. 3A/._Smc1bko1a DNA TERRA FISH croped image copy.tif
- Figure 3 Supplement/Suppl Fig. 3A/WT DNA TERRA FISH croped image.tif
- __MACOSX/Figure 3 Supplement/Suppl Fig. 3A/._WT DNA TERRA FISH croped image.tif
- Figure 3 Supplement/Suppl Fig. 3A/Smc1bko1a DNA TERRA FISH copy.tif
- __MACOSX/Figure 3 Supplement/Suppl Fig. 3A/._Smc1bko1a DNA TERRA FISH copy.tif
- Figure 3 Supplement/Suppl Fig. 3A/WT DNA TERRA FISH .tif
- __MACOSX/Figure 3 Supplement/Suppl Fig. 3A/._WT DNA TERRA FISH .tif
