# Supplementary material for: Cohesin SMC1β promotes closed chromatin and controls TERRA expression at spermatocyte telomeres
Source: Life Sci Alliance. 2023 May 9;6(7):e202201798. doi: 10.26508/lsa.202201798 (PMC10172765; doi:10.26508/lsa.202201798)
Supplement: Supplementary file 7 [file LSA-2022-01798_SdataF4.zip]

Archive with 25 entries (22 files):
- Figure 4/
- Figure 4/.DS_Store
- __MACOSX/Figure 4/._.DS_Store
- Figure 4/FIG 4B/
- __MACOSX/Figure 4/._FIG 4B
- Figure 4/Fig 4A/
- __MACOSX/Figure 4/._Fig 4A
- Figure 4/FIG 4B/No of S9.6 signals at chromosome ends.numbers
- __MACOSX/Figure 4/FIG 4B/._No of S9.6 signals at chromosome ends.numbers
- Figure 4/Fig 4A/1b+:+ t only(c2+c3).TIF
- __MACOSX/Figure 4/Fig 4A/._1b+:+ t only(c2+c3).TIF
- Figure 4/Fig 4A/1b-:- 1a h treated.TIF
- __MACOSX/Figure 4/Fig 4A/._1b-:- 1a h treated.TIF
- Figure 4/Fig 4A/1b-:- 1a untreated(c2+c3).TIF
- __MACOSX/Figure 4/Fig 4A/._1b-:- 1a untreated(c2+c3).TIF
- Figure 4/Fig 4A/1b-:- 1a h+t treated(c2+c3).TIF
- __MACOSX/Figure 4/Fig 4A/._1b-:- 1a h+t treated(c2+c3).TIF
- Figure 4/Fig 4A/1b+:+ untreated.TIF
- __MACOSX/Figure 4/Fig 4A/._1b+:+ untreated.TIF
- Figure 4/Fig 4A/1b-:- 1a t1 only(c2+c3).TIF
- __MACOSX/Figure 4/Fig 4A/._1b-:- 1a t1 only(c2+c3).TIF
- Figure 4/Fig 4A/1b+:+ h+t treated(c2+c3).TIF
- __MACOSX/Figure 4/Fig 4A/._1b+:+ h+t treated(c2+c3).TIF
- Figure 4/Fig 4A/1b+:+ h treated(c2+c3).TIF
- __MACOSX/Figure 4/Fig 4A/._1b+:+ h treated(c2+c3).TIF
