# Supplementary material for: Cohesin SMC1β promotes closed chromatin and controls TERRA expression at spermatocyte telomeres
Source: Life Sci Alliance. 2023 May 9;6(7):e202201798. doi: 10.26508/lsa.202201798 (PMC10172765; doi:10.26508/lsa.202201798)
Supplement: Supplementary file 8 [file LSA-2022-01798_SdataFS4.zip]

Archive with 27 entries (24 files):
- Figure 4 Suppl./
- Figure 4 Suppl./.DS_Store
- __MACOSX/Figure 4 Suppl./._.DS_Store
- Figure 4 Suppl./Fig 4SA/
- __MACOSX/Figure 4 Suppl./._Fig 4SA
- Figure 4 Suppl./FIG 4SB/
- __MACOSX/Figure 4 Suppl./._FIG 4SB
- Figure 4 Suppl./Fig 4SA/Mean intensity 1a1b ko autosomes h treated.csv
- __MACOSX/Figure 4 Suppl./Fig 4SA/._Mean intensity 1a1b ko autosomes h treated.csv
- Figure 4 Suppl./Fig 4SA/Mean intensity wt autosomes.csv
- __MACOSX/Figure 4 Suppl./Fig 4SA/._Mean intensity wt autosomes.csv
- Figure 4 Suppl./Fig 4SA/Mean intensity 1a1b ko xy chromosome.csv
- __MACOSX/Figure 4 Suppl./Fig 4SA/._Mean intensity 1a1b ko xy chromosome.csv
- Figure 4 Suppl./Fig 4SA/Mean intensity 1a1b ko xy h treated.csv
- __MACOSX/Figure 4 Suppl./Fig 4SA/._Mean intensity 1a1b ko xy h treated.csv
- Figure 4 Suppl./Fig 4SA/Mean intensity wt autosomes.numbers
- __MACOSX/Figure 4 Suppl./Fig 4SA/._Mean intensity wt autosomes.numbers
- Figure 4 Suppl./Fig 4SA/Mean intensity wt xy h treated.csv
- __MACOSX/Figure 4 Suppl./Fig 4SA/._Mean intensity wt xy h treated.csv
- Figure 4 Suppl./Fig 4SA/Mean intensity wt xy chromosome.csv
- __MACOSX/Figure 4 Suppl./Fig 4SA/._Mean intensity wt xy chromosome.csv
- Figure 4 Suppl./Fig 4SA/Mean intensity 1a1b ko autosomes.csv
- __MACOSX/Figure 4 Suppl./Fig 4SA/._Mean intensity 1a1b ko autosomes.csv
- Figure 4 Suppl./FIG 4SB/Mean intensity y10b h treated.csv
- __MACOSX/Figure 4 Suppl./FIG 4SB/._Mean intensity y10b h treated.csv
- Figure 4 Suppl./FIG 4SB/Mean intensity y10b rnase h+t1.csv
- __MACOSX/Figure 4 Suppl./FIG 4SB/._Mean intensity y10b rnase h+t1.csv
