# Supplementary material for: Cohesin SMC1β promotes closed chromatin and controls TERRA expression at spermatocyte telomeres
Source: Life Sci Alliance. 2023 May 9;6(7):e202201798. doi: 10.26508/lsa.202201798 (PMC10172765; doi:10.26508/lsa.202201798)
Supplement: Supplementary file 8 [file LSA-2022-01798_SdataFS4.zip › Figure 4 Suppl./Fig 4SA/Mean intensity 1a1b ko autosomes h treated.csv]

untreated	H
12.433	0.657
6.211	0.011
43.203	2.459
9.010	0.079
11.889	10.155
9.815	8.851
15.776	2.879
1.009	1.621
29.104	7.242
10.223	8.897
7.729	0.045
12.897	0.011
5.893	0.011
11.764	0.045
3.627	0.601
31.745	4.749
0.612	0.306
23.755	1.779
1.598	3.151
	4.023
	0.011
	1.609
	10.291
	0.011
