# Supplementary material for: Cohesin SMC1β promotes closed chromatin and controls TERRA expression at spermatocyte telomeres
Source: Life Sci Alliance. 2023 May 9;6(7):e202201798. doi: 10.26508/lsa.202201798 (PMC10172765; doi:10.26508/lsa.202201798)
Supplement: Supplementary file 8 [file LSA-2022-01798_SdataFS4.zip › Figure 4 Suppl./Fig 4SA/Mean intensity wt autosomes.csv]

untreated	H
0.068	0.023
0.011	0.057
0.295	0.011
0.057	0.000
0.057	0.181
0.147	0.261
0.034	0.317
0.011	0.000
0.000	0.057
0.000	0.011
0.000	0.045
0.669	0.000
0.533	0.000
0.034	0.000
0.034	0.000
0.045	0.011
0.000	0.000
0.079	0.079
0.521	0.011
	0.000
	0.000
