# Supplementary material for: Cohesin SMC1β promotes closed chromatin and controls TERRA expression at spermatocyte telomeres
Source: Life Sci Alliance. 2023 May 9;6(7):e202201798. doi: 10.26508/lsa.202201798 (PMC10172765; doi:10.26508/lsa.202201798)
Supplement: Supplementary file 8 [file LSA-2022-01798_SdataFS4.zip › Figure 4 Suppl./Fig 4SA/Mean intensity 1a1b ko xy chromosome.csv]

untreated	H + T1	T1
54.003	31.065	24.695
39.735	23.539	24.752
46.727	20.751	28.843
23.868	11.673	18.235
28.299	27.710	9.758
39.429	28.764	16.161
12.705	32.708	14.620
9.044	38.987	15.753
14.892	27.835	29.115
35.609	18.859	18.235
13.736	40.063	47.611
41.877	8.817	38.137
39.474	17.850	18.167
17.057	29.659	35.723
26.067	29.750	34.521
37.196	23.528	25.647
36.289	5.253	35.235
17.057	11.945	24.423
36.867	17.159	14.654
37.468		24.718
27.676		22.939
82.801		30.997
24.707		31.575
33.637		22.621
		30.475
		41.242
		18.099
		17.374
		22.678
		23.675
