# Supplementary material for: Cohesin SMC1β promotes closed chromatin and controls TERRA expression at spermatocyte telomeres
Source: Life Sci Alliance. 2023 May 9;6(7):e202201798. doi: 10.26508/lsa.202201798 (PMC10172765; doi:10.26508/lsa.202201798)
Supplement: Supplementary file 8 [file LSA-2022-01798_SdataFS4.zip › Figure 4 Suppl./Fig 4SA/Mean intensity 1a1b ko xy h treated.csv]

untreated	H
29.365	59.126
32.436	13.963
40.381	13.827
34.295	14.869
37.230	28.617
19.403	24.979
45.209	19.663
63.920	17.215
43.690	28.152
24.571	27.336
56.383	27.687
40.891	15.164
32.028	13.827
29.897	24.763
51.023	22.610
38.057	27.993
24.786	21.318
33.955	16.615
61.529	22.859
25.341	28.571
36.516	48.915
26.248	20.207
63.671	12.807
30.929	17.283
27.336	15.867
45.039	21.137
41.979	11.696
31.563	8.783
44.019	31.609
28.934	22.859
	47.203
	22.939
	41.707
