# Supplementary material for: Cohesin SMC1β promotes closed chromatin and controls TERRA expression at spermatocyte telomeres
Source: Life Sci Alliance. 2023 May 9;6(7):e202201798. doi: 10.26508/lsa.202201798 (PMC10172765; doi:10.26508/lsa.202201798)
Supplement: Supplementary file 8 [file LSA-2022-01798_SdataFS4.zip › Figure 4 Suppl./Fig 4SA/Mean intensity wt xy h treated.csv]

untreated	H
46.648	32.776
44.064	35.462
38.273	28.345
26.180	20.162
50.977	7.344
47.283	25.523
50.626	36.165
31.903	39.372
52.949	25.749
28.934	26.259
28.254	31.405
35.371	42.069
21.590	31.065
20.060	27.835
24.299	38.069
48.223	39.043
42.772	35.020
28.118	25.115
42.228	29.342
45.809	40.936
41.163	25.704
58.333	17.465
25.942	23.528
51.963	41.378
47.657	38.862
27.053	24.174
26.112	34.159
23.743	21.590
28.798	29.773
22.644	37.876
	47.203
	22.939
	41.707
