# Supplementary material for: Cohesin SMC1β promotes closed chromatin and controls TERRA expression at spermatocyte telomeres
Source: Life Sci Alliance. 2023 May 9;6(7):e202201798. doi: 10.26508/lsa.202201798 (PMC10172765; doi:10.26508/lsa.202201798)
Supplement: Supplementary file 8 [file LSA-2022-01798_SdataFS4.zip › Figure 4 Suppl./Fig 4SA/Mean intensity wt xy chromosome.csv]

untreated	H + T1	T1
23.426	27.393	23.902
25.353	24.525	9.497
25.511	10.631	27.789
25.953	9.078	3.071
23.641	1.190	15.391
22.689	26.917	9.203
28.515	30.101	10.200
19.867	29.739	3.525
18.655	21.114	38.239
11.039	21.941	17.884
17.929	26.157	17.147
21.069	27.211	20.525
23.381	4.851	10.370
25.001	18.405	15.549
23.199	20.411	10.381
18.122	29.988	9.577
21.998	9.815	18.677
8.806	3.774	34.975
17.533	1.394
16.229	0.533
13.147	2.550
26.860	0.805
27.710	7.469
24.140	1.179
16.615	2.301
32.674	7.967
47.793
28.333
