# Supplementary material for: Cohesin SMC1β promotes closed chromatin and controls TERRA expression at spermatocyte telomeres
Source: Life Sci Alliance. 2023 May 9;6(7):e202201798. doi: 10.26508/lsa.202201798 (PMC10172765; doi:10.26508/lsa.202201798)
Supplement: Supplementary file 8 [file LSA-2022-01798_SdataFS4.zip › Figure 4 Suppl./Fig 4SA/Mean intensity 1a1b ko autosomes.csv]

untreated	H + T1	T1
16.275	6.630	19.244
3.275	3.026	9.486
9.101	0.306	10.903
4.363	9.713	12.569
29.331	6.188	8.851
6.075	2.618	5.803
3.933	0.057	2.187
21.567	1.587	2.312
1.405	5.939	1.065
0.861	13.600	18.643
1.031	2.131	2.992
26.361	0.544	21.295
6.755	3.683	25.863
4.907		6.596
12.399		7.412
5.916		1.281
1.757		0.147
2.527		0.249
1.575		14.416
17.487		19.471
8.523		10.857
18.485
29.467
