# Supplementary material for: Cohesin SMC1β promotes closed chromatin and controls TERRA expression at spermatocyte telomeres
Source: Life Sci Alliance. 2023 May 9;6(7):e202201798. doi: 10.26508/lsa.202201798 (PMC10172765; doi:10.26508/lsa.202201798)
Supplement: Supplementary file 8 [file LSA-2022-01798_SdataFS4.zip › Figure 4 Suppl./FIG 4SB/Mean intensity y10b h treated.csv]

+/+ untreated	+/+ h treated	-/-,1α h treated	-/-,1α h treated
2.652	4.533	18.825	17.249
46.047	18.111	50.263	25.421
21.941	5.225	6.517	1.587
19.527	11.696	1.133	0.453
22.848	9.441	23.279	0.941
26.021	7.185	8.534	1.666
13.691	16.773	13.509	1.859
14.699	9.305	4.771	44.268
5.791	9.339	22.451	40.845
27.880	5.293	3.774	57.721
43.407	7.729	5.077	16.705
22.236	2.471	11.362	63.455
11.643		11.326	15.493
		15.738	5.429
			13.872
			8.296
			3.457
