# Supplementary material for: Cohesin SMC1β promotes closed chromatin and controls TERRA expression at spermatocyte telomeres
Source: Life Sci Alliance. 2023 May 9;6(7):e202201798. doi: 10.26508/lsa.202201798 (PMC10172765; doi:10.26508/lsa.202201798)
Supplement: Supplementary file 8 [file LSA-2022-01798_SdataFS4.zip › Figure 4 Suppl./FIG 4SB/Mean intensity y10b rnase h+t1.csv]

+/+ untreated	+/+ h+t1 treated	-/-,1α untreated	-/-,1α h+t1 treated
2.267	0.3290	0.487	0.011
6.041	0.5670	7.956	0.000
10.925	0.5330	0.272	0.011
1.700	0.0680	2.901	0.000
4.125	0.6690	2.924	0.272
0.057	0.0570	11.113	0.023
0.442	0.2040	7.231	0.000
1.405	0.0910	2.074	0.011
0.442	0.0340	5.440	0.011
0.419	0.1130	0.102	0.057
0.272	0.0230	0.034	0.193
0.329	0.0340	0.351	0.000
4.227	0.0790	0.238	0.000
0.748	0.0450	0.317	0.000
0.703	0.0570	0.159	0.000
0.238	0.0790	0.011	0.102
1.847	0.0230	1.439	0.011
3.944	0.1590	0.238	0.000
2.369	0.3850	3.661	0.000
4.103	0.0570	0.725	0.385
0.997	0.1930	0.555	0.011
0.419	0.0000	0.657	0.125
3.015	0.0000	5.145	0.000
0.363	0.0680	0.805	0.113
1.995	0.0110	0.136	0.000
10.551	0.0450	1.541	0.000
1.269	0.0193	1.247	0.000
1.326	0.3060	1.111	0.000
5.191	0.0680	0.306	0.023
0.170		1.473	0.011
			0.091
			0.023
			0.000
